# Supplementary material for: Acute and delayed effects of strength training in ball velocity and accuracy in young competition tennis players
Source: PLoS One. 2021 Dec 9;16(12):e0260825. doi: 10.1371/journal.pone.0260825 (PMC8659664; doi:10.1371/journal.pone.0260825)
Supplement: S1 Data — (XLSX) [file pone.0260825.s001.xlsx]

## Sheet: Medicine ball SERVE
		SERVE 1		SERVE 2		SERVE 3		SERVE 4		SERVE 5		SERVE 6		SERVE 7		SERVE 8		SERVE 9		SERVE 10		SERVE 11		SERVE 12
		Velocity (Km/h)	Accuracy (points)	Velocity (Km/h)	Accuracy (points)	Velocity (Km/h)	Accuracy (points)	Velocity (Km/h)	Accuracy (points)	Velocity (Km/h)	Accuracy (points)	Velocity (Km/h)	Accuracy (points)	Velocity (Km/h)	Accuracy (points)	Velocity (Km/h)	Accuracy (points)	Velocity (Km/h)	Accuracy (points)	Velocity (Km/h)	Accuracy (points)	Velocity (Km/h)	Accuracy (points)	Velocity (Km/h)	Accuracy (points)
Subject 1	Pre-test	113	1	114	0	114	0	109	1	107	0	94	0	121	3	124	0	110	0	113	1	124	0	120	1
	Post-test	107	1	102	0	110	0	121	0	94	0	101	0	123	1	114	0	121	1	110	3	114	0	117	0
	Post-24h	124	0	120	1	123	0	127	3	123	0	118	1	121	0	104	0	111	1	118	3	118	5	121	0
	Post-48h	120	0	111	3	121	1	118	1	118	0	117	1	111	0	110	1	113	1	111	0	126	1	123	0
Subject 2	Pre-test	126	0	131	3	130	1	124	3	126	0	118	0	107	0	127	1	121	0	136	0	133	0	130	1
	Post-test	87	0	117	1	136	3	121	0	110	0	131	0	131	1	126	0	133	3	114	3	121	0	126	0
	Post-24h	124	0	127	0	107	0	114	0	110	0	131	0	131	3	131	0	130	0	107	0	127	1	130	0
	Post-48h	127	0	139	0	114	0	131	0	124	0	137	5	124	1	131	0	117	0	110	0	118	0	121	5
Subject 3	Pre-test	139	0	117	0	134	1	134	3	144	0	137	0	129	1	139	0	133	1	144	1	142	0	153	5
	Post-test	133	0	137	0	147	0	139	3	117	1	127	0	134	0	126	0	126	0	107	0	149	0	127	0
	Post-24h	133	1	139	0	134	0	123	0	144	0	146	0	152	1	131	3	143	1	149	0	146	0	121	0
	Post-48h	131	0	133	0	133	0	134	1	152	0	144	5	126	0	139	3	150	0	146	0	144	3	139	0
Subject 4	Pre-test	126	0	146	0	137	0	144	0	124	0	143	1	136	0	153	0	137	0	146	3	149	1	140	1
	Post-test	149	0	152	1	146	1	140	0	146	0	133	3	137	0	152	0	141	1	140	1	157	1	150	0
	Post-24h	130	1	133	0	136	1	146	0	140	3	138	0	150	1	134	3	131	0	147	0	142	1	150	0
	Post-48h	126	0	146	0	143	0	143	0	150	0	130	1	147	0	153	0	134	0	137	3	131	1	147	0
Subject 5	Pre-test	146	1	162	1	156	0	165	0	162	0	163	1	166	0	165	0	169	1	172	0	165	0	173	0
	Post-test	147	0	160	0	154	0	159	5	162	3	162	1	157	0	170	0	159	1	160	0	166	1	166	0
	Post-24h	163	0	164	0	167	1	172	0	166	1	172	0	164	3	172	5	172	0	163	0	163	0	159	0
	Post-48h	160	1	149	3	166	1	156	1	165	3	160	0	147	0	160	0	165	0	157	1	166	3	163	0
Subject 6	Pre-test	143	1	140	0	139	0	144	0	147	0	129	0	146	0	146	0	149	0	146	0	133	0	143	0
	Post-test	149	1	149	0	152	1	156	0	156	0	159	0	157	0	159	0	147	0	153	0	147	0	157	0
	Post-24h	147	1	136	0	146	0	146	0	146	1	148	0	136	1	143	0	147	0	150	0	139	0	139	1
	Post-48h	146	0	150	0	159	1	157	1	156	0	156	1	149	1	152	0	149	0	159	5	150	0	162	1
Subject 7	Pre-test	121	1	119	0	114	1	120	1	109	3	115	1	121	0	124	0	105	0	116	1	120	1	122	1
	Post-test	125	1	109	0	111	0	120	0	121	0	115	1	130	1	119	0	112	1	119	0	121	1	120	0
	Post-24h	113	0	107	0	123	1	122	0	127	1	120	0	114	1	116	0	119	0	116	3	112	0	120	1
	Post-48h	129	1	124	0	120	0	130	1	127	0	120	0	128	1	121	1	117	0	110	1	120	1	121	3
Subject 8	Pre-test	155	0	151	1	155	0	160	1	145	0	159	1	156	3	148	1	142	0	152	1	162	1	160	0
	Post-test	160	0	164	0	157	0	158	3	162	1	154	0	157	1	163	3	159	0	161	0	149	0	161	1
	Post-24h	148	0	145	0	154	1	159	1	160	0	156	0	153	1	157	3	146	0	161	0	152	0	158	1
	Post-48h	160	1	156	1	159	0	163	0	160	0	160	3	161	1	155	1	154	0	158	0	146	0	148	1
Subject 9	Pre-test	142	1	143	0	150	1	152	1	154	5	143	0	144	1	149	1	155	0	144	0	146	3	147	0
	Post-test	154	1	143	0	149	1	149	0	148	1	156	1	152	1	143	0	148	0	145	0	149	1	150	0
	Post-24h	144	0	149	1	150	0	149	1	151	0	151	1	146	1	140	0	154	0	152	0	154	0	151	1
	Post-48h	150	1	147	0	141	0	142	3	152	1	143	3	154	0	153	0	152	1	155	0	151	3	152	0
Subject 10	Pre-test	130	1	134	3	140	0	150	1	149	0	148	0	146	3	143	0	142	1	152	0	136	0	139	1
	Post-test	145	1	154	0	133	0	139	0	141	1	144	0	149	3	150	1	153	0	153	1	146	0	142	0
	Post-24h	134	0	150	0	148	0	136	0	149	3	141	0	152	1	156	0	152	1	139	1	144	0	146	0
	Post-48h	152	0	139	0	134	0	145	1	151	0	151	1	153	0	150	1	146	0	142	1	149	1	141	0

## Sheet: Medicine ball FOREHAND
		FOREHAND 1		FOREHAND 2		FOREHAND 3		FOREHAND 4		FOREHAND 5		FOREHAND 6		FOREHAND 7		FOREHAND 8		FOREHAND 9		FOREHAND 10
		Velocity (Km/h)	Accuracy (points)	Velocity (Km/h)	Accuracy (points)	Velocity (Km/h)	Accuracy (points)	Velocity (Km/h)	Accuracy (points)	Velocity (Km/h)	Accuracy (points)	Velocity (Km/h)	Accuracy (points)	Velocity (Km/h)	Accuracy (points)	Velocity (Km/h)	Accuracy (points)	Velocity (Km/h)	Accuracy (points)	Velocity (Km/h)	Accuracy (points)
Subject 1	Pre-test	114	4	113	4	108	0	89	4	114	3	104	1	92	1	97	2	108	3	101	1
	Post-test	110	3	104	2	107	4	111	2	97	3	101	1	107	0	104	0	95	3	118	1
	Post-24h	118	3	114	0	97	1	107	0	121	4	121	0	118	2	121	0	110	0	113	0
	Post-48h	108	3	87	0	104	3	107	0	108	0	104	0	107	4	88	2	79	4	131	1
Subject 2	Pre-test	111	0	98	1	118	0	108	1	114	2	120	1	108	0	100	0	110	3	104	0
	Post-test	110	4	105	3	110	4	100	4	105	3	107	0	97	2	120	0	108	3	113	0
	Post-24h	105	0	79	1	108	1	117	0	105	3	104	2	105	3	95	3	101	3	123	3
	Post-48h	101	2	104	3	98	4	98	4	85	2	110	2	108	0	94	0	104	1	114	0
Subject 3	Pre-test	117	0	113	0	121	5	123	3	111	2	121	4	120	2	118	4	118	0	127	0
	Post-test	82	1	120	3	117	0	120	3	94	3	113	0	120	0	121	2	85	1	120	4
	Post-24h	95	0	98	4	98	0	98	0	117	2	126	4	127	5	131	0	118	4	122	2
	Post-48h	104	2	105	0	108	4	110	0	111	1	118	3	123	1	133	2	127	5	126	0
Subject 4	Pre-test	112	0	85	3	117	0	113	0	110	0	111	0	97	1	108	0	105	5	112	2
	Post-test	107	0	101	1	117	0	111	4	105	2	91	0	114	1	111	1	108	2	105	2
	Post-24h	110	4	118	0	108	3	105	4	111	1	121	0	107	2	111	3	111	0	113	3
	Post-48h	94	0	85	1	123	3	104	1	120	4	117	0	95	0	117	0	110	0	113	0
Subject 5	Pre-test	131	0	134	0	126	3	111	2	107	0	131	2	137	4	114	3	107	0	118	3
	Post-test	111	4	113	0	113	3	111	0	143	3	117	2	118	3	111	0	146	3	114	2
	Post-24h	131	0	140	0	137	3	124	2	139	2	139	2	130	2	114	0	136	0	139	0
	Post-48h	121	1	105	3	100	2	120	3	100	3	110	2	125	3	114	2	108	3	111	4
Subject 6	Pre-test	94	3	117	0	108	0	121	3	136	0	114	1	150	0	144	0	137	0	130	1
	Post-test	140	5	114	3	150	3	123	0	157	0	121	0	117	5	117	0	139	2	118	0
	Post-24h	134	2	126	3	139	0	143	0	143	3	140	0	153	0	117	3	147	4	143	4
	Post-48h	120	3	127	0	149	0	128	2	126	3	123	4	160	0	146	0	126	0	157	0
Subject 7	Pre-test	109	2	113	1	120	1	111	0	114	4	112	1	99	0	117	2	117	3	120	2
	Post-test	121	0	118	3	111	1	124	2	120	1	108	2	114	3	117	0	110	1	106	0
	Post-24h	109	1	114	1	104	3	115	5	109	0	122	1	120	0	123	0	109	1	116	1
	Post-48h	113	2	119	0	120	3	117	3	112	0	113	1	116	4	120	0	105	0	118	2
Subject 8	Pre-test	121	1	132	0	134	0	125	2	129	2	140	0	122	1	127	2	138	4	125	1
	Post-test	139	0	135	0	123	2	127	3	140	1	143	0	135	0	137	1	134	0	120	0
	Post-24h	141	0	144	0	139	2	143	3	127	0	129	1	120	0	134	2	139	1	124	4
	Post-48h	123	3	145	0	141	2	136	2	139	3	123	4	129	3	126	2	142	1	139	0
Subject 9	Pre-test	124	2	131	1	115	2	119	4	129	4	134	3	129	0	125	2	126	5	134	0
	Post-test	130	1	123	0	116	2	118	3	126	0	129	0	132	0	133	4	135	2	130	3
	Post-24h	120	1	118	0	129	4	127	3	121	1	133	0	132	2	121	0	116	1	127	4
	Post-48h	115	2	119	4	129	2	131	3	130	0	129	2	126	4	129	2	118	0	119	2
Subject 10	Pre-test	127	1	139	0	114	3	135	2	139	0	130	2	120	1	129	4	123	0	136	0
	Post-test	134	1	123	2	119	2	134	0	139	0	138	2	119	1	137	0	122	2	116	0
	Post-24h	114	1	119	4	134	0	129	0	135	1	137	0	126	1	128	0	123	5	119	2
	Post-48h	127	0	121	1	125	0	123	0	137	0	129	1	117	1	133	0	133	2	134	1

## Sheet: Medicine ball BACKHAND
		BACKHAND 1		BACKHAND 2		BACKHAND 3		BACKHAND 4		BACKHAND 5		BACKHAND 6		BACKHAND 7		BACKHAND 8		BACKHAND 9		BACKHAND 10
		Velocity (Km/h)	Accuracy (points)	Velocity (Km/h)	Accuracy (points)	Velocity (Km/h)	Accuracy (points)	Velocity (Km/h)	Accuracy (points)	Velocity (Km/h)	Accuracy (points)	Velocity (Km/h)	Accuracy (points)	Velocity (Km/h)	Accuracy (points)	Velocity (Km/h)	Accuracy (points)	Velocity (Km/h)	Accuracy (points)	Velocity (Km/h)	Accuracy (points)
Subject 1	Pre-test	107	5	107	1	110	3	105	0	97	1	102	1	74	0	101	2	85	1	111	1
	Post-test	113	4	107	0	105	3	114	3	105	3	81	5	105	2	85	0	114	2	82	3
	Post-24h	85	2	111	2	108	0	110	1	111	0	111	3	114	4	105	1	117	2	85	0
	Post-48h	85	4	118	4	114	0	100	4	108	3	111	0	120	0	113	2	108	0	110	5
Subject 2	Pre-test	87	1	98	0	105	3	110	3	98	3	97	0	107	4	97	4	111	3	111	4
	Post-test	81	2	108	0	100	1	110	3	87	2	11	3	107	0	79	0	110	2	113	0
	Post-24h	111	0	110	4	98	3	101	2	108	2	119	3	107	1	108	5	97	4	121	0
	Post-48h	84	0	104	0	78	0	97	0	85	4	101	4	91	4	105	3	88	2	111	2
Subject 3	Pre-test	105	1	87	1	92	0	108	0	110	2	100	2	105	3	100	2	113	3	117	5
	Post-test	98	0	78	1	114	3	110	1	95	4	91	0	108	5	97	0	101	0	110	1
	Post-24h	110	1	104	4	118	2	113	3	84	3	110	4	108	0	124	3	114	5	114	1
	Post-48h	92	3	98	4	84	3	85	0	81	0	78	3	98	2	101	0	104	0	111	2
Subject 4	Pre-test	100	4	105	3	97	1	101	0	110	1	110	1	124	4	124	0	107	4	123	0
	Post-test	114	0	101	3	108	2	114	0	107	0	100	3	114	3	120	4	105	0	107	1
	Post-24h	111	4	107	0	108	3	108	4	95	3	114	2	118	4	114	1	98	0	117	5
	Post-48h	110	3	92	2	108	0	110	0	111	4	114	2	108	3	110	3	118	2	111	0
Subject 5	Pre-test	131	1	134	0	107	1	133	1	107	3	131	3	134	3	134	0	107	1	137	0
	Post-test	140	2	111	3	140	4	105	1	139	0	111	2	110	4	143	4	108	1	108	0
	Post-24h	133	0	126	0	101	2	132	2	126	0	139	3	137	0	110	0	123	3	127	3
	Post-48h	131	4	104	1	133	3	131	0	136	0	131	2	117	3	130	0	136	4	129	5
Subject 6	Pre-test	127	0	120	3	124	4	126	0	117	3	117	1	119	5	110	1	127	3	114	0
	Post-test	114	1	104	3	118	0	126	2	101	0	94	4	127	4	92	1	135	5	130	0
	Post-24h	124	0	124	4	124	3	133	3	127	4	98	4	126	1	124	3	124	4	121	0
	Post-48h	95	0	104	1	100	2	131	0	105	4	98	0	126	4	120	4	100	2	121	0
Subject 7	Pre-test	118	1	109	0	109	3	115	4	113	1	98	2	102	1	107	3	108	0	116	0
	Post-test	110	0	114	2	117	3	117	1	121	0	104	1	106	0	121	2	111	3	116	3
	Post-24h	101	2	109	5	116	0	114	1	112	0	116	3	120	0	103	2	107	0	102	2
	Post-48h	120	0	121	2	125	0	109	2	116	1	102	0	109	3	116	4	99	1	115	1
Subject 8	Pre-test	125	0	130	1	133	2	117	0	126	3	129	0	131	0	135	0	127	2	121	1
	Post-test	116	0	123	3	135	0	132	4	135	1	120	2	134	0	131	1	127	2	133	0
	Post-24h	130	0	125	1	129	2	134	0	135	0	129	3	127	0	117	4	132	0	124	4
	Post-48h	109	2	123	3	120	1	130	2	133	3	121	2	129	4	136	0	135	1	126	4
Subject 9	Pre-test	113	1	118	2	120	0	101	2	106	2	109	4	119	0	99	1	109	2	110	1
	Post-test	103	1	107	3	121	0	118	1	119	1	121	2	109	3	104	4	102	1	106	2
	Post-24h	98	1	123	0	110	3	114	2	118	1	122	0	102	1	106	4	96	0	102	3
	Post-48h	120	0	115	1	103	4	105	4	103	5	101	2	116	1	120	0	121	0	107	3
Subject 10	Pre-test	118	1	123	3	109	1	128	2	129	0	132	0	126	4	123	2	134	0	111	3
	Post-test	123	2	131	1	130	0	112	1	134	0	131	0	120	3	124	4	125	0	119	2
	Post-24h	128	0	124	3	119	3	119	4	118	2	126	0	130	0	123	1	112	4	129	0
	Post-48h	110	1	119	3	132	0	121	2	131	0	130	1	128	3	114	2	134	0	125	1

## Sheet: Resistance training SERVE
		SERVE 1		SERVE 2		SERVE 3		SERVE 4		SERVE 5		SERVE 6		SERVE 7		SERVE 8		SERVE 9		SERVE 10		SERVE 11		SERVE 12
		Velocity (Km/h)	Accuracy (points)	Velocity (Km/h)	Accuracy (points)	Velocity (Km/h)	Accuracy (points)	Velocity (Km/h)	Accuracy (points)	Velocity (Km/h)	Accuracy (points)	Velocity (Km/h)	Accuracy (points)	Velocity (Km/h)	Accuracy (points)	Velocity (Km/h)	Accuracy (points)	Velocity (Km/h)	Accuracy (points)	Velocity (Km/h)	Accuracy (points)	Velocity (Km/h)	Accuracy (points)	Velocity (Km/h)	Accuracy (points)
Subject 1	Pre-test	117	0	118	0	110	1	130	1	121	0	109	0	104	1	120	0	111	1	123	5	120	3	108	1
	Post-test	110	0	113	3	130	1	124	3	120	1	121	0	126	0	131	0	134	3	123	5	133	0	116	0
	Post-24h	120	1	131	5	117	3	115	3	130	1	133	0	121	3	131	0	123	1	117	1	111	1	124	0
	Post-48h	108	0	110	3	114	0	111	0	118	1	118	0	105	1	113	0	113	0	111	0	117	1	120	0
Subject 2	Pre-test	119	0	122	1	130	0	129	0	131	1	133	0	130	3	124	0	115	0	125	1	108	0	127	3
	Post-test	124	1	120	0	125	1	116	0	123	3	130	0	126	0	114	1	112	0	127	0	115	1	124	0
	Post-24h	130	1	123	0	119	0	119	3	131	0	133	1	130	0	114	1	126	0	118	0	132	0	128	3
	Post-48h	134	0	123	1	134	3	119	0	113	0	117	1	119	3	129	0	132	0	130	1	128	1	118	0
Subject 3	Pre-test	139	0	150	0	143	1	143	0	139	0	149	0	147	1	136	0	141	0	143	3	146	0	139	0
	Post-test	134	0	131	0	143	0	130	0	136	0	137	0	130	0	143	0	146	1	140	1	131	1	133	1
	Post-24h	111	0	124	0	123	0	133	0	104	0	136	0	139	0	137	0	133	0	133	0	140	0	140	1
	Post-48h	127	0	129	0	139	0	136	0	133	0	144	1	147	0	139	0	137	0	146	0	139	0	146	0
Subject 4	Pre-test	140	1	123	1	127	0	130	1	131	0	147	3	147	0	157	0	134	0	143	3	147	0	150	0
	Post-test	111	0	143	0	126	0	143	0	136	0	144	0	129	0	137	3	153	0	133	0	152	0	146	0
	Post-24h	134	0	141	1	123	1	124	0	133	0	143	0	137	0	150	0	143	0	139	0	153	0	143	3
	Post-48h	144	0	146	3	131	0	128	1	134	1	127	0	131	0	143	0	149	0	137	0	140	0	137	0
Subject 5	Pre-test	169	0	178	0	163	0	175	1	182	1	166	0	166	0	176	1	173	1	172	1	176	0	175	1
	Post-test	166	0	175	0	169	0	170	0	175	0	166	1	165	3	170	0	172	1	179	1	172	0	170	1
	Post-24h	161	5	178	0	176	0	177	1	176	0	188	0	180	0	182	0	179	3	186	5	182	5	180	1
	Post-48h	178	0	175	3	178	0	180	0	178	0	179	0	180	0	181	1	173	0	178	0	184	0	188	5
Subject 6	Pre-test	166	0	143	0	165	0	165	0	169	3	160	0	166	0	172	0	160	0	166	0	172	0	163	0
	Post-test	150	0	166	0	160	0	162	1	165	0	147	0	166	0	169	3	169	0	165	0	141	0	170	0
	Post-24h	170	0	169	0	175	0	166	0	176	0	166	1	173	5	172	3	173	0	172	0	175	0	170	0
	Post-48h	149	0	157	0	165	0	170	0	165	1	170	0	162	0	172	0	176	0	175	0	170	0	172	0
Subject 7	Pre-test	121	0	123	5	126	1	128	0	132	3	128	1	119	1	117	0	126	0	125	0	116	1	127	0
	Post-test	120	1	124	3	112	1	113	0	119	0	126	0	128	0	107	0	109	3	111	3	125	0	113	1
	Post-24h	110	0	119	1	124	1	133	0	130	0	124	1	109	1	117	3	116	0	129	0	130	0	129	3
	Post-48h	129	0	112	1	128	0	127	3	131	0	109	1	117	1	128	1	130	0	120	3	111	1	112	0
Subject 8	Pre-test	185	0	176	0	175	0	176	0	174	0	186	0	182	0	188	0	184	1	182	0	186	0	172	1
	Post-test	172	0	176	0	169	0	160	0	165	0	170	0	171	0	172	0	170	1	169	1	168	0	163	0
	Post-24h	170	0	169	0	173	0	182	0	175	0	185	1	175	0	185	0	182	0	185	0	173	0	176	0
	Post-48h	182	0	169	0	174	0	186	0	185	0	171	0	184	0	177	1	180	0	175	0	185	1	180	0
Subject 9	Pre-test	145	0	143	1	133	1	152	1	154	1	143	5	144	1	139	1	155	0	154	0	149	3	137	1
	Post-test	129	0	134	1	147	1	150	0	137	1	147	1	133	1	135	0	145	0	137	1	137	0	140	1
	Post-24h	141	1	145	0	148	0	141	0	136	3	150	1	153	0	147	0	148	3	133	0	146	3	149	0
	Post-48h	146	0	148	1	155	0	152	1	154	0	141	1	140	0	143	1	139	1	156	1	150	1	146	0
Subject 10	Pre-test	150	0	155	1	153	0	134	0	139	1	147	0	149	0	149	3	140	1	151	3	150	0	141	1
	Post-test	134	0	135	1	145	1	147	0	140	0	142	1	139	0	149	0	136	3	139	1	142	0	140	0
	Post-24h	139	0	141	1	150	1	152	3	149	0	138	0	148	1	147	0	149	0	140	1	148	0	150	1
	Post-48h	145	1	143	0	136	0	138	1	149	1	152	0	153	0	141	1	135	0	139	3	144	1	148	1

## Sheet: Resistance training FOREHAND
		FOREHAND 1		FOREHAND 2		FOREHAND 3		FOREHAND 4		FOREHAND 5		FOREHAND 6		FOREHAND 7		FOREHAND 8		FOREHAND 9		FOREHAND 10
		Velocity (Km/h)	Accuracy (points)	Velocity (Km/h)	Accuracy (points)	Velocity (Km/h)	Accuracy (points)	Velocity (Km/h)	Accuracy (points)	Velocity (Km/h)	Accuracy (points)	Velocity (Km/h)	Accuracy (points)	Velocity (Km/h)	Accuracy (points)	Velocity (Km/h)	Accuracy (points)	Velocity (Km/h)	Accuracy (points)	Velocity (Km/h)	Accuracy (points)
Subject 1	Pre-test	97	1	105	3	107	4	94	3	91	1	100	3	98	1	100	1	92	0	100	0
	Post-test	124	4	95	1	98	5	117	1	111	2	107	3	110	2	111	1	110	0	98	0
	Post-24h	91	5	98	0	85	3	98	0	95	1	97	4	100	3	100	1	92	0	95	1
	Post-48h	69	0	101	4	79	1	101	4	100	0	105	1	101	0	82	4	92	2	95	3
Subject 2	Pre-test	100	2	119	1	125	3	120	1	109	4	113	0	102	0	121	1	115	2	106	0
	Post-test	103	1	120	0	119	0	103	2	105	3	102	2	121	1	118	0	105	1	102	0
	Post-24h	115	1	99	1	120	0	120	1	114	4	127	0	117	0	103	0	123	1	101	3
	Post-48h	121	0	102	0	109	0	110	3	116	4	119	3	120	0	121	1	102	3	103	4
Subject 3	Pre-test	130	0	126	4	121	3	123	0	117	0	130	0	133	3	133	1	131	5	123	3
	Post-test	124	2	120	1	121	4	140	0	114	0	131	0	133	4	124	1	110	1	121	0
	Post-24h	117	0	120	3	118	3	117	2	123	3	126	1	117	2	121	5	118	5	124	0
	Post-48h	110	0	101	1	100	0	118	3	107	2	120	4	100	1	125	3	110	0	101	0
Subject 4	Pre-test	108	1	118	3	107	1	118	3	104	0	114	5	120	3	104	0	117	3	116	2
	Post-test	118	2	108	0	121	1	119	5	118	3	116	3	88	1	112	1	85	3	118	1
	Post-24h	117	1	120	3	114	3	107	3	120	0	118	3	114	4	124	0	105	3	127	0
	Post-48h	111	0	111	0	111	1	121	3	100	4	110	2	117	4	100	3	117	0	117	3
Subject 5	Pre-test	131	2	110	2	113	4	113	2	143	3	111	3	136	5	114	0	111	3	139	3
	Post-test	117	0	118	2	121	4	117	3	114	0	117	4	118	2	117	2	120	5	121	4
	Post-24h	111	1	110	4	107	4	100	3	124	0	101	4	101	4	117	0	108	4	108	1
	Post-48h	120	3	120	0	118	2	117	0	118	3	123	2	127	0	152	0	127	0	134	0
Subject 6	Pre-test	149	0	128	1	150	2	124	0	124	4	149	4	117	4	120	0	151	1	152	4
	Post-test	143	0	144	0	126	0	120	3	124	4	160	3	124	0	124	1	134	0	144	2
	Post-24h	117	1	117	2	120	2	123	4	123	3	114	3	138	3	134	2	157	3	151	3
	Post-48h	137	0	159	0	123	0	121	2	159	3	146	0	139	0	120	0	151	0	149	3
Subject 7	Pre-test	110	1	119	2	121	0	123	0	105	1	106	1	123	4	127	0	109	1	129	0
	Post-test	117	1	116	3	120	0	119	2	104	1	106	3	107	2	117	0	102	1	115	2
	Post-24h	109	1	103	2	115	2	119	2	121	0	122	0	125	1	104	2	123	1	120	0
	Post-48h	120	0	118	1	127	0	120	1	123	0	119	1	109	3	120	1	108	1	122	5
Subject 8	Pre-test	156	3	122	3	169	0	170	0	127	0	120	1	165	3	153	2	156	0	160	3
	Post-test	118	0	150	5	123	0	163	0	160	3	152	0	133	0	139	4	147	0	162	0
	Post-24h	147	1	126	0	126	3	130	0	153	3	126	1	147	1	150	1	157	1	131	0
	Post-48h	129	0	139	1	148	1	155	3	127	0	138	1	166	3	154	1	160	0	150	0
Subject 9	Pre-test	122	1	127	0	139	2	131	0	131	1	119	3	117	0	133	0	134	2	123	3
	Post-test	129	0	127	1	115	1	131	0	131	3	132	2	113	0	119	2	129	2	122	1
	Post-24h	129	4	132	4	126	0	119	1	135	0	125	1	126	3	111	2	131	1	125	2
	Post-48h	133	0	129	2	127	5	121	2	117	2	130	1	133	0	116	3	129	0	137	3
Subject 10	Pre-test	123	1	133	0	135	0	117	1	119	4	115	0	135	0	130	2	133	0	132	2
	Post-test	130	2	122	5	129	0	130	1	118	3	122	4	129	0	130	0	121	2	120	0
	Post-24h	129	0	135	3	123	1	129	1	116	0	136	0	133	1	133	2	129	1	134	1
	Post-48h	130	0	129	2	124	3	121	2	136	0	132	2	127	2	122	1	131	0	135	1

## Sheet: Resistance training BACKHAND
		BACKHAND 1		BACKHAND 2		BACKHAND 3		BACKHAND 4		BACKHAND 5		BACKHAND 6		BACKHAND 7		BACKHAND 8		BACKHAND 9		BACKHAND 10
		Velocity (Km/h)	Accuracy (points)	Velocity (Km/h)	Accuracy (points)	Velocity (Km/h)	Accuracy (points)	Velocity (Km/h)	Accuracy (points)	Velocity (Km/h)	Accuracy (points)	Velocity (Km/h)	Accuracy (points)	Velocity (Km/h)	Accuracy (points)	Velocity (Km/h)	Accuracy (points)	Velocity (Km/h)	Accuracy (points)	Velocity (Km/h)	Accuracy (points)
Subject 1	Pre-test	104	0	104	3	92	4	82	4	87	5	81	3	72	1	73	1	100	3	104	4
	Post-test	98	5	98	3	84	3	85	2	91	0	81	4	98	0	92	4	97	0	105	2
	Post-24h	104	0	82	3	104	2	101	0	82	5	101	2	78	4	81	0	85	4	111	5
	Post-48h	81	3	82	0	84	4	71	2	85	4	81	2	75	2	81	3	82	3	84	4
Subject 2	Pre-test	98	0	103	0	115	1	99	3	105	3	115	0	109	1	106	3	109	2	113	4
	Post-test	101	1	103	3	95	1	93	2	110	0	109	3	100	2	93	2	102	2	102	0
	Post-24h	108	1	94	2	98	3	102	1	106	4	106	3	101	5	110	1	100	0	105	1
	Post-48h	95	1	97	2	105	2	114	3	96	0	101	2	103	0	92	0	94	1	97	1
Subject 3	Pre-test	92	4	110	0	118	4	105	3	118	0	123	3	117	3	105	0	120	0	101	0
	Post-test	107	2	108	0	121	4	105	3	83	0	84	2	113	4	94	0	88	0	105	4
	Post-24h	117	4	104	0	107	3	88	0	114	0	107	2	114	0	97	4	110	0	126	4
	Post-48h	105	0	105	1	113	4	113	4	92	3	113	1	108	5	105	0	108	3	100	4
Subject 4	Pre-test	113	3	104	2	105	0	114	0	111	0	104	0	92	3	107	0	98	0	100	3
	Post-test	105	1	114	0	107	0	108	3	107	3	105	1	108	0	121	0	98	0	111	4
	Post-24h	100	0	92	2	100	4	101	3	111	0	104	1	87	3	121	0	118	1	108	0
	Post-48h	107	3	74	0	105	2	101	3	101	2	95	1	107	2	79	2	105	2	107	0
Subject 5	Pre-test	105	0	132	2	127	2	130	2	105	4	108	0	136	1	108	0	101	2	105	2
	Post-test	136	2	110	0	133	0	101	3	119	3	108	2	117	1	105	2	107	0	108	4
	Post-24h	105	0	110	2	114	4	110	1	111	0	112	0	110	0	136	5	105	0	117	0
	Post-48h	101	1	108	0	112	2	115	2	130	0	131	2	129	0	111	5	97	0	110	1
Subject 6	Pre-test	101	0	98	1	111	0	104	0	98	3	121	4	123	1	89	0	100	0	104	0
	Post-test	94	4	94	0	114	3	92	1	123	3	100	0	117	0	104	3	101	5	117	3
	Post-24h	98	1	97	0	120	0	120	4	105	4	122	3	111	4	120	0	119	5	110	0
	Post-48h	97	0	101	2	97	0	97	0	124	5	133	0	95	0	101	4	131	0	108	0
Subject 7	Pre-test	111	2	122	0	122	3	121	0	109	2	118	0	102	1	105	0	103	0	104	0
	Post-test	95	1	110	2	112	1	117	5	120	1	95	0	121	0	104	0	106	1	111	0
	Post-24h	110	1	105	1	98	2	123	0	120	1	122	2	124	3	116	3	101	2	110	1
	Post-48h	120	0	107	1	125	0	121	3	120	3	102	2	105	3	110	1	119	2	120	0
Subject 8	Pre-test	131	1	142	4	114	1	107	0	124	0	140	0	124	0	128	2	123	0	115	1
	Post-test	131	1	139	3	129	0	123	0	101	0	109	0	111	0	113	4	133	0	118	1
	Post-24h	117	0	125	1	118	1	112	0	134	2	125	0	124	2	119	0	135	4	125	0
	Post-48h	125	0	129	0	138	0	136	3	130	1	119	2	130	0	131	1	115	1	118	2
Subject 9	Pre-test	120	0	119	0	102	4	103	1	105	2	117	2	103	4	112	3	118	3	108	1
	Post-test	101	1	112	4	118	2	120	0	121	0	101	2	110	0	102	1	111	2	98	0
	Post-24h	121	3	107	2	109	0	124	4	100	1	120	0	125	0	116	2	114	3	112	3
	Post-48h	115	1	102	0	108	1	116	2	101	0	122	3	120	1	124	0	109	2	110	1
Subject 10	Pre-test	129	0	131	0	129	0	124	3	109	4	127	2	129	1	114	3	129	0	129	0
	Post-test	116	1	119	2	109	2	125	3	128	0	120	1	120	0	113	1	117	0	129	0
	Post-24h	109	2	115	2	128	3	127	2	131	0	133	0	129	2	132	2	129	5	121	1
	Post-48h	130	1	124	2	114	0	115	1	119	2	130	3	131	0	130	0	122	2	129	1
